# Supplementary material for: A Survey to Quantify the Number and Structure of Extracorporeal Membrane Oxygenation Retrieval Programs in the United States
Source: J Clin Med. 2024 Mar 17;13(6):1725. doi: 10.3390/jcm13061725 (PMC10971712; doi:10.3390/jcm13061725)
Supplement: Supplementary file 1 [file jcm-13-01725-s001.zip]

Archive with 1 entries (1 files):
- jcm-2880705-supplementary.pdf
